# Supplementary material for: Quantitative NanoLC/NSI+-HRMS Method for 1,3-Butadiene Induced bis-N7-guanine DNA-DNA Cross-Links in Urine
Source: Toxics. 2021 Oct 2;9(10):247. doi: 10.3390/toxics9100247 (PMC8540193; doi:10.3390/toxics9100247)
Supplement: Supplementary file 1 [file toxics-09-00247-s001.zip]

Archive with 1 entries (1 files):
- toxics-1367891-supplementary.pdf
